# Supplementary material for: A comprehensive dataset of the geophilid centipedes of the south-eastern Alps (Chilopoda, Geophilomorpha, Geophilidae s.l.)
Source: Biodivers Data J. 2024 May 21;12:e122144. doi: 10.3897/BDJ.12.e122144 (PMC11134055; doi:10.3897/BDJ.12.e122144)
Supplement: Supplementary material 1 — Bibliographic references of the dataset [file bdj-12-e122144-s001.txt]

Bibliographic source	Reporting original records
Attems C.G. 1895 Die Myriopoden Steiermarks. Sitzungsberichte der kaiserlichen Akademie der Wissenschaften in Wien. Mathematisch–naturwissenschaftliche Klasse, 104, 117–238.	yes
Attems C.G. 1902 Myriopoden von Kreta nebst Beiträgen zur allgemeinen Kenntnis einiger Gattungen. Sitzungsberichte der Kaiserlichen Akademie der Wissenschaften in Wien. Mathematisch–Naturwissenschaftliche Klasse, 111, 527–614.	yes
Attems C.G. 1903 Synopsis der Geophiliden. Zoologische Jahrbücher, Abteilung für Systematik, Geographie und Biologie der Tiere, 18, 155–302.	yes
Attems C.G. 1929 Die Myriopodenfauna von Albanien und Jugoslavien. Zoologische Jahrbücher, Abteilung für Systematik Ökologie und Geographie der Tiere, 56, 269–356.	yes
Attems C.G. 1929 Myriapoda. 1. Geophilomorpha. Das Tierreich, 52, 1–388.	yes
Attems C.G. 1949 Die Myriopodenfauna der Ostalpen. Sitzungsberichte der Österreichischen Akademie der Wissenschaften, 158, 79–153.	yes
Attems C.G. 1952 Eine Chalandea im Obirgebiet. Carinthia II, 62, 50–52.	yes
Barber A.D. 1992 Chalandea pinguis Brölemann in Britain and Southern Europe. Bulletin of the British Myriapod Group, 8, 31–38.	no
Bastianello A., Ronco M., Burato P.A., & Minelli A. 2002 Hox gene sequences from the geophilomorph centipede Pachymerium ferrugineum C. L. Koch, 1835Chilopoda: Geophilomorpha: Geophilidae: implications for the evolution of the Hox class genes of arthropods. Molecular Phylogenetics and Evolution, 22, 155–161.	yes
Berlese A. 1888 Acari, Myriopoda et Scorpiones huqusque in Italia reperta. Fasc. XLVI. Padova, Tipografia del Seminario, without page numbers.	yes
Boldori L. 1969 Quasi mezzo secolo di ricerche in grotte bresciane. Natura bresciana, 6, 33–94.	no
Bonato L., & Minelli A. 2008 Stenotaenia: a hitherto unrecognized lineage of western Palaearctic centipedes with unusual diversity in body size and segment number Chilopoda: Geophilidae. Zoological Journal of the Linnean Society, 153, 253–286.	yes
Bonato L., & Minelli A. 2014 Chilopoda Geophilomorpha of Europe: a revised list of species, with taxonomic and nomenclatorial notes. Zootaxa, 3770, 1–136.	no
Bonato L., & Ruzzier E. 2017 I centopiedi di un'area collinare prealpina – Geofilomorfi del Montello. De Rerum Natura, 8, 17–32.	yes
Bonato L., Barber A., & Minelli A. 2006 The European centipedes hitherto referred to Eurygeophilus, Mesogeophilus, and Chalandea Chilopoda, Geophilomorpha: taxonomy, distribution, and geographical variation in segment number. Journal of Natural History, 40, 415–438.	yes
Bonato L., Bortolin F., De Zen G., Decker P., Lindner E.N., Orlando M., Spelda J., Voigtländer K., & Wesener T. 2023 Towards elucidating species diversity of European inland Strigamia Chilopoda: Geophilomorpha: a first reassessment integrating multiple lines of evidence. Zoological Journal of the Linnean Society, 199, 945–966.	yes
Bonato L., Bortolin F., Drago L., Orlando M., & Danyi L. 2017 Evolution of Strigamia centipedes Chilopoda: a first molecular assessment of phylogeny and divergence times. Zoologica Scripta, 46, 486–495.	no
Bonato L., Danyi L., Socci A.A., & Minelli A. 2012 Species diversity of Strigamia Gray, 1843 Chilopoda: Linotaeniidae: a preliminary synthesis. Zootaxa, 3593, 1–39.	yes
Bonato L., Drago L., & Minelli A. 2011 Pincer–like claws in centipedes Chilopoda: multiple evolutionary origin of similar form and serial pattern. Zoomorphology, 130, 17–29.	yes
Bonato L., Drago L., & Murienne J. 2014 Phylogeny of Geophilomorpha Chilopoda inferred from new morphological and molecular evidence. Cladistics, 30, 485–507.	yes
Bonato L., Iorio É., & Minelli A. 2011 The centipede genus Clinopodes CL Koch C.L. (1847) System der Myriapoden. In: Herrich-Schäffer, L. (Ed.), Kritische Revision der Insectenfauna Deutschlands, 3. Pustet, Regensburg, without page numbers. Chilopoda, Geophilomorpha, Geophilidae: reassessment of species diversity and distribution, with a new species from the Maritime Alps France. Zoosystema, 33, …	no
Bortolin F., Fusco G., & Bonato L. 2018 Comparative analysis of diet in syntopic geophilomorph species Chilopoda, Geophilomorpha using a DNA–based approach. Soil Biology and Biochemistry, 127, 223–229.	yes
Canestrini G. 1875 Intorno alla fauna del Trentino. Notizie bibliografiche e nuovi studi. Atti della Società Veneto-Trentina di Scienze Naturali, 41, 15-37.	no
Caoduro G., Osella G., & Ruffo S. 1994 La fauna cavernicola della regione veronese. Memorie del Museo Civico di Storia Naturale di Verona, 11, 1–144.	yes
Daccordi M., & Zanetti A. 1987 Catture con trappole caduta in un vigneto nella provincia di Verona. Quaderni Azienda Agraria Sperimentale di Villafranca, 3, 1–4.	yes
Dalla Torre K.W. 1882 Beitrage zur Arthropoden–Fauna Tirols. Berichte des Naturwissenschaftlich–medizinischen Vereins in Innsbruck, 12, 32–73.	yes
Dalla Torre K.W. 1888 Die Myriopoden Tirols. Berichte des naturwissenschaftlich–medizinischen Vereins in Innsbruck, 17, 73–102.	yes
Del Latte L., Bortolin F., Rota–Stabelli O., Fusco G., & Bonato L. 2015 Molecular–based estimate of species number, phylogenetic relationships and divergence times for the genus Stenotaenia Chilopoda, Geophilomorpha in the Italian region. Zookeys, 510, 31–47.	yes
Ellingsen E. 1905 Myriopoden der Umgebung von Marburg Hessen, gesammelt von Herrn Embr. Strand. Zoologischer Anzeiger, 29, 201–203.	yes
Fanzago F. 1874 I chilopodi italiani. Atti della Società Veneto–Trentina di Scienze Naturali, 3, 17–64.	yes
Fanzago F. 1876 Nuove contribuzioni alla fauna miriapodologica italiana. Annuario della Società dei Naturalisti in Modena, 10, 3–23.	yes
Fedrizzi G. (1876) Sopra due nuove specie di geofili. Atti della Società Veneto–Trentina di Scienze Naturali, 5, 96–98.	yes
Fedrizzi G. (1878) Miriapodi del Trentino raccolti e classificati. II. Chilopodi. Annuario della Società dei Naturalisti di Modena, 12, 47–75.	yes
Fedrizzi G. 1876 Sopra alcune specie nuove o poco note di miriapodi italiani. Annuario della Società dei Naturalisti in Modena, 2, 125–142.	yes
Gasparo F. (1997) Miscellanea biospelologica. Parte I: Friuli. Atti e Memorie della Commissione Grotte "E. Boegan", 34, 17–48.	yes
Gredler V. (1863) Vierzehn Tage in Bad Ratzes. Eine naturgeschichtliche Lokalskizze mit näherer Berücksichtigung der Fauna. Programm des K. K. Gymnasiums zu Bozen, 13, 1–41.	yes
Grgic T., & Kos I. (2003) Centipede diversity in patches of different development phases in an unevenly–aged beech forest stand in Slovenia. African Invertebrates, 44, 237–252.	yes
Koch C.L. (1847) System der Myriapoden. In: Herrich-Schäffer, L. (Ed.), Kritische Revision der Insectenfauna Deutschlands, 3. Pustet, Regensburg, without page numbers.	yes
Koren A. (1986) Die Chilopoden–Fauna von Karnten und Osttirol. 1. Geophilomorpha, Scolopendromorpha. Carinthia II, 43, 1–87.	yes
Kos A., & Kos I. (2018) Clinopodes vesubiensis: New species of centipede (Chilopoda: Geophilomorpha: Geophilidae) from Slovenia. Acta Societatis Zoologicae Bohemicae, 83, 79–87.	yes
Kos I. (1992) Rdeči seznam ogroženih strig (Chilopoda) v Sloveniji. Varstvo Narave, 17, 137–146.	yes
Kos I. (1996) Centipedes (Chilopoda) of some forest communities in Slovenia. In: Geoffroy, J.J., Mauriès J.P., Nguyen Duy–Jacquemin M. (Eds.), Acta Myriapodologica. Mémoires du Muséum national d'histoire naturelle. Paris, 169, 635–646.	yes
Kos I., Ravnjak B. & Kohek Vode B. (2015) Prispevek k poznavanju strig (Chilopoda) v Triglavskem narodnem parku. Acta Triglavensia, 3, 88–97.	yes
Latzel R. (1876) Beiträge zur Fauna Kärntens. Jahrbuch des naturhistorischen Landesmuseums von Kärnten, 12, 95–102.	yes
Latzel R. (1880) Die Myriopoden der Österreichisch–Ungarischen Monarchie. 1, Die Chilopoden. Hölder, Wien, 228 pp.	yes
Latzel R. (1885) Die Myriopoden Kärntens. Jahrbuch des naturhistorischen Landesmuseums von Kärnten, 17, 33–46.	yes
Magnolini R. & Bonato L. (2023) Soil centipedes (Chilopoda, Geophilomorpha) in the Val Camonica forests (Southern Alps): species composition and richness. Biodiversity Data Journal, 11, e103153.	yes
Manfredi P. (1935) Miriapodi della Venezia Tridentina. Acta biologica, 16(2–3), 161–170.	yes
Manfredi P. (1940) VI. contributo alla conoscenza dei Miriapodi cavernicoli Italiani. Atti della Società Italiana di Scienze Naturali e del Museo Civico di Storia Naturale in Milano, 79(4), 221–252.	yes
Manfredi, P. (1948) VII contributo alla conoscenza dei Miriapodi cavernicoli Italiani. Atti della Società Italiana di Scienze Naturali e del Museo Civico di Storia Naturale in Milano, 87(3–4), 198–224.	yes
Marcuzzi G. (1956) Fauna delle Dolomiti. Fauna delle Dolomiti. Memorie Istituto Veneto di Scienze, Lettere ed Arti, Venezia, XXXI, 1–595.	yes
Marcuzzi G. (1968) Osservazioni ecologiche sulla fauna del suolo di alcune regioni forestali italiane. Annali del Centro di Economia Montana delle Venezie, 7, 209–331.	yes
Marcuzzi G., & Minelli S. (1971) Osservazioni ecologiche sulla fauna geofila del Cansiglio. Atti Memorie Accademia Patavina Scienze Lettere Arti, 83, 55–105.	yes
Marcuzzi. G. (1956) Fauna delle Dolomiti. Fauna delle Dolomiti. Memorie Istituto Veneto di Scienze, Lettere ed Arti, Venezia, XXXI, 1–595.	yes
Maruzzo D., & Bonato L. (2014) Morphology and diversity of the forcipules in Strigamia centipedes (Chilopoda, Geophilomorpha) Arthropod Structure & Development, 43(1), 17–25.	yes
Matic Z. (1970) Chilopodes recoltes par le Docteur Hans Sampl dans diverses localites de l'Autriche. Carinthia II, 160/80, 101–103.	yes
Matic Z. (1971) Chilopodi dell'Italia continentale raccolti dal dott. P.M. Brignoli. Fragmenta Entomologica, 7, 243–255.	yes
Matic Z. (1972) Zur Kenntnis der Hundertfüsser (Myriapoda: Chilopoda) Osttirols (Österreich). Bericht des naturwissenschaftlich–medizinischen Vereins in Innsbruck, 59, 63–66.	yes
Matic Z. (1979) Nouveautres sur la faune des Chilopodes de Yougoslavie. Bioloski Vestnik, 27(2), 147–155.	yes
Matic Z., & Dărăbant̨u C. (1968) Contributions à la connaissance des Chilopodes de Yougoslavie. Slovenska Akademija Znanosti in Umetnosti, Razred za Prirodoslovne in Medicinske, 11, 201–229.	yes
Matic Z., & Dărăbanţu C. (1971) Chilopodi raccolti dal dr. Giuseppe Osella in Italia. Memorie del Museo civico di Storia naturale di Verona, 17, 389–422.	yes
Matic Z., & Stentzer I. (1977) Beitrag zur Kenntnis der Hundertfüssler (Chilopoda) aus Slowenien. Biološki Vestnik, 25, 55–62.	yes
Meinert F.R. (1870) Myriapoda musaei hauniensis: bidrag til myriapodernes morphologi og systemaik. Naturhistorisk Tidskrift, (3), 7, 1–128.	yes
Minelli A. (1979) Centipedes from the burrows of Talpa europaea L. in Italy north of Po river. Bollettino del museo civico di storia naturale di Verona, 5, 573–579.	yes
Minelli A. (1981) Distribution, Taxonomy and Ecology of some Centipedes from the provinces of Trento and Bolzano, northern Italy. Acta biologica, 57, 83–93.	yes
Minelli A. (1982) Contributo alla revisione dei chilopodi geofilomorfi finora riferti ai generi Henia e Chaetechelyne. Memorie della Società entomologica italiana, 60(2), 253–268.	yes
Minelli A. (1982) I chilopodi nell'ambiente dei boschi planiziali padano–veneti. In: Quaderni sulla "Struttura delle zoocenosi terrestri". Consiglio Nazionale delle Ricerche, Roma, 4, 125–135.	yes
Minelli A. (1985) Catalogo dei Diplopodi e dei Chilopodi cavernicoli italiani. Memorie del Museo civico di storia naturale di Verona, 4, 1–50.	no
Minelli A. (1988) Chilopodi di ambienti montani e alpini delle Dolomiti. Studi Trentini di Scienze Naturali, Acta Biologia, 64 (suppl.), 431–440.	yes
Minelli A. (1992) The centipedes of north–eastern Italy (Trentino–Alto Adige, Veneto, Friuli–Venezia, Giulia) (Chilopoda). Gortania, Atti del Museo Friulano di Storia Naturale, 13, 157–193.	yes
Minelli A., & Iovane E. (1987) Habitat preferences and taxocenoses of Italian centipedes (Chilopoda). Bollettino del museo civico di storia naturale di Venezia, 37, 7–34.	yes
Moritz M., & Fischer S.C. (1979) – Die Typen der Myriapoden–Sammlung des Zoologischen Museums Berlin. II. Chilopoda. Mitteilungen aus dem Zoologischen Museum in Berlin, 55 (2), 297–352.	no
Paoletti M.G. (1978) Cenni sulla fauna ipogea delle prealpi bellunesi e colli subalpini. Le grotte d'Italia, 7, 45–198.	yes
Pavan M. (1939) Le caverne della regione M.Palosso–M. Doppo (Brescia) e la loro fauna. Supplemento ai "Commentari dell'Ateneo di Brescia" per l'anno 1939 - XVII, 1–95.	yes
Peham T., & Meyer E. (2014) Kommentierte Artenlisten ausgewählter Bodentiergruppen aus der Erhebung des SoilDiv–Projektes in Südtirol. Gredleriana, 14, 227– 262.	yes
Peretti E., & Bonato L. (2016) Geophilus pygmaeus (Chilopoda: Geophilidae): clarifying morphology, variation and geographic distribution. Zootaxa, 4139(4), 499–514.	yes
Peretti E., & Bonato L. (2018) How many species of centipedes coexist in temperate forests? Estimating local species richness of Chilopoda in soil coenoses of the South–Eastern Prealps. European Journal of Soil Biology, 89, 25–32.	yes
Peretti E., Cecchin C., Fusco G., Gregnanin L., Kos I., & Bonato L. (2022) Shedding light on species boundaries in small endogeic animals through an integrative approach: species delimitation in the centipede Clinopodes carinthiacus (Chilopoda: Geophilidae) in the south–eastern Alps. Zoological Journal of the Linnean Society, 196(2), 902–923.	yes
Schubart O. (1964) Diplopoda, Symphyla, Pauropoda, Chilopoda (Ergänzung). In: Brohmer P., Ehrmann P., Ulmer G. (Eds.), Die Tierwelt Mitteleuropas. Band II, Lief. 3. Quelle & Meyer, Leipzig, 55 pp.	yes
Scossiroli R. (1951) Dati catastali e notizie faunistiche sulle grotte dell'Alto Sebino Bergamasco. Rassegna Speleologica Italiana, 3, 35–38.	no
Turcato A., & Minelli A. (1990) Fine structure of the ventral glands of Pleurogeophilus mediterraneus (Meinert) (Chilopoda, Geophilomorpha). In: Minelli A. (Ed.), Proceedings of the 7th International Congress of Myriapodology. Brill, Leiden, 165–173.	yes
Verhoeff K.W. (1895) Beiträge zur Kenntniss paläarktischer Myriopoden. II. Aufsatz: Ueber mitteleuropäische Geophiliden. Archiv für Naturgeschichte, 61(1), 346–356.	yes
Verhoeff K.W. (1898) Beitrage zur kenntniss palaarktischer Myriopoden. VI. Aufsatz: Ueber Palaarktische Geophiliden. Archiv für Naturgeschichte, 64(1), 335–362.	yes
Verhoeff K.W. (1901) Über Mesogeophilus baldensis. Zoologischer Anzeiger, 24(657–658), 681–683.	yes
Verhoeff K.W. (1902) Über Chilopoden vou Südsteiermark, Krain und Kroatien. Sitzungsberichte der Gesellschaft Naturforschender Freunde zu Berlin, 1902, 90–93.	yes
Verhoeff K.W. (1928) Geophilomorphen–Beiträge und eine Lithobius–Form. Mitteilungen aus dem Zoologischen Museum in Berlin, 14, 229–286.	yes
Verhoeff K.W. (1934) Beiträge zur Systematik und Geographie der Chilopoden. Zoologische Jahrbücher, Abteilung für Systematik, 66, 1–112.	yes
Verhoeff K.W. (1938) Chilopoden–Studien, zur Kenntnis der Epimorphen. Zoologische Jahrbücher – Abteilung für Systematik, Ökologie und Geographie der Tiere, 71(4–6), 339–388.	yes
Verhoeff K.W. (1940) Chilopoden von Kärnten und Tauern, ihre Beziehungen zu europäischen und mediterranen Ländern und über allgemeine geographische Verhältnisse. Abhandlungen der Preußischen Akadademie der Wissenschaften. Mathematisch–naturwissenschaftliche Klasse, 5, 1–39.	yes
Verhoeff KW. (1935) Über Scolioplanes (Chilopoda). Zoologischer Anzeiger, 111, 10–23.	yes
Würmli M. (1972) Myriapoda, Chilopoda. Catalogus Faunae Austriae, 11a, 1–16.	no
Zanon D. (2000) Note di biospeleologia montelliana –Miriapodi. Speleologia Veneta, 8, 180–188.	yes
Zapparoli M. (1989) I Chilopodi delle Alpi sud–orientali. Biogeographia–The Journal of Integrative Biogeography, 13(1), 553–585.	yes
Zapparoli M. (2011) Centipedes in relic wetlands of Northeastern Italy: faunistic and ecological remarks (Chilopoda). Gortania, Atti del Museo Friulano di Storia Naturale, 32, 135–166.	yes
Zapparoli M., & Minelli A. (2005) Chilopoda. In: Ruffo, S., Stoch F., eds. Checklist e distribuzione della fauna italiana. Memorie del Museo civico di Storia naturale di Verona. 2a serie, Sezione Scienze della Vita, 6, 123–125 + CD–ROM.	yes
Zapparoli M., Trematerra P. (1993) Chilopodi nei melati della Valtellina. Bollettino di zoologia agraria e di bachicoltura, 25(1), 41–48.	yes
